# Supplementary material for: Transcriptomic study of the role of MeFtsZ2-1 in pigment accumulation in cassava leaves
Source: BMC Genomics. 2024 May 7;25:448. doi: 10.1186/s12864-024-10165-w (PMC11129481; doi:10.1186/s12864-024-10165-w)
Supplement: Supplementary file 1 — Supplementary Material 1: Supplemental Table S1. Overview of quality control for sequencing data. Supplemental Table S2. Reference genome comparison. Supplemental Table S3. Differentially expressed genes in the chlorophylls, carotenoids and anthocyanins biosynthesis pathway. Supplemental Table S4. Differentially expressed genes in the hormone signaling pathway. Supplemental Table S5. Quantitative Real-Time PCR (qRT-PCR) primer sequences. Supplemental Table S6. Gene specific primers sequences [file 12864_2024_10165_MOESM1_ESM.xlsx]

## Sheet: Supplemental Table S1
Supplemental Table S1 Overview of quality control for sequencing data
Sample	Raw Data	Valid Data	Q20%	Q30%	GC content%
WTL1	40701546	43659530	0.9999	0.9871	0.45
WTL2	39146140	41142764	0.9999	0.9871	0.45
WTL3	41934924	51122072	0.9999	0.9873	0.45
OEL1	44484078	39783956	0.9999	0.9865	0.45
OEL2	41899410	38442120	0.9999	0.9872	0.45
OEL3	52551092	41110252	0.9999	0.9864	0.45

## Sheet: Supplemental Table S2
Supplemental Table S2 Reference genome comparison
Sample	Valid reads	Mapped reads	Unique Mapped reads	Multi Mapped reads	Reads map to sense strand	Reads map to antisense strand
WTL1	39783956	37704659(94.77%)	29931205(75.23%)	7773454(19.54%)	18379472(46.20%)	18409662(46.27%)
WTL2	38442120	36356539(94.57%)	29082867(75.65%)	7273672(18.92%)	17751264(46.18%)	17784742(46.26%)
WTL3	41110252	38929538(94.70%)	30876218(75.11%)	8053320(19.59%)	18961868(46.12%)	18998541(46.21%)
OEL1	43659530	41316263(94.63%)	32758267(75.03%)	8557996(19.60%)	20097675(46.03%)	20138154(46.13%)
OEL2	41142764	38900101(94.55%)	30986791(75.32%)	7913310(19.23%)	18979535(46.13%)	19032950(46.26%)
OEL3	51122072	48184240(94.25%)	38406398(75.13%)	9777842(19.13%)	23493793(45.96%)	23548308(46.06%)

## Sheet: Supplemental Table S3
Supplemental Table S3 Differentially expressed genes in the chlorophylls, carotenoids and anthocyanins biosynthesis pathway
tissue	gene_id	gene_name	GO	KEGG	Description	FPKM.WT1	FPKM.WT2	FPKM.WT3	FPKM.U51	FPKM.U52	FPKM.U53	fc	log2(fc)	regulation
leaf	110615767	LOC110615767	GO:0001708(cell fate specification);GO:0003677(DNA binding);GO:0003700(DNA binding transcription factor activity);GO:0005515(protein binding);GO:0005634(nucleus);GO:0006351(transcription, DNA-templated);GO:0006355(regulation of transcription, DNA-templated);GO:0007275(multicellular organism development);GO:0009867(jasmonic acid mediated signaling pathway);GO:0009957(epidermal cell fate specificat…	00860(Porphyrin and chlorophyll metabolism);00860(Porphyrin and chlorophyll metabolism)	transcription factor EGL1-like [Manihot esculenta]	39.5496	35.8316	43.4769	9.08176	10.1346	11.2846	3.89686	1.96231	down
leaf	110608970	LOC110608970	GO:0001708(cell fate specification);GO:0003677(DNA binding);GO:0003700(DNA binding transcription factor activity);GO:0005515(protein binding);GO:0005634(nucleus);GO:0006351(transcription, DNA-templated);GO:0006355(regulation of transcription, DNA-templated);GO:0007275(multicellular organism development);GO:0009867(jasmonic acid mediated signaling pathway);GO:0009957(epidermal cell fate specificat…	00860(Porphyrin and chlorophyll metabolism);00860(Porphyrin and chlorophyll metabolism)	transcription factor GLABRA 3-like isoform X1 [Manihot esculenta]	9.43153	5.4105	8.07774	19.3303	14.282	15.5575	0.466134	-1.10118	up
leaf	110603639	LOC110603639	GO:0009507(chloroplast);GO:0010271(regulation of chlorophyll catabolic process);GO:0010271(regulation of chlorophyll catabolic process)	00860(Porphyrin and chlorophyll metabolism);00860(Porphyrin and chlorophyll metabolism)	protein STAY-GREEN, chloroplastic-like [Manihot esculenta]	4.97721	2.12596	2.88473	5.90812	5.63291	8.44808	0.499667	-1.00096	up
leaf	110610977	LOC110610977	GO:0000325(plant-type vacuole);GO:0005524(ATP binding);GO:0005773(vacuole);GO:0005774(vacuolar membrane);GO:0005886(plasma membrane);GO:0008559(xenobiotic transmembrane transporting ATPase activity);GO:0009506(plasmodesma);GO:0010290(chlorophyll catabolite transmembrane transporter activity);GO:0015431(glutathione S-conjugate-exporting ATPase activity);GO:0016021(integral component of membrane);G…	02010(ABC transporters)	ABC transporter C family member 3[Manihot esculenta]	0.02844	0.029162	0.0001	0.940699	2.82992	1.4566	0.0110387	-6.50128	up
leaf	110626088	LOC110626088	GO:0005739(mitochondrion);GO:0005777(peroxisome);GO:0005829(cytosol);GO:0006790(sulfur compound metabolic process);GO:0008482(sulfite oxidase activity);GO:0009507(chloroplast);GO:0010477(response to sulfur dioxide);GO:0015994(chlorophyll metabolic process);GO:0016491(oxidoreductase activity);GO:0030151(molybdenum ion binding);GO:0042128(nitrate assimilation);GO:0055114(oxidation-reduction process…	00920(Sulfur metabolism);00920(Sulfur metabolism)	hypothetical protein MANES_11G098500 [Manihot esculenta]	4.86551	2.62203	4.38904	0.891941	0.457878	0.901597	5.27516	2.39922	down
leaf	110630249	LOC110630249	GO:0003677(DNA binding);GO:0003700(DNA binding transcription factor activity);GO:0005515(protein binding);GO:0005634(nucleus);GO:0006351(transcription, DNA-templated);GO:0006355(regulation of transcription, DNA-templated);GO:0006783(heme biosynthetic process);GO:0009740(gibberellic acid mediated signaling pathway);GO:0009959(negative gravitropism);GO:0010029(regulation of seed germination);GO:001…	04075(Plant hormone signal transduction);04075(Plant hormone signal transduction)	transcription factor PIF1-like isoform X2 [Manihot esculenta];transcription factor PIF1-like isoform X1 [Manihot esculenta];transcription factor PIF1-like isoform X3 [Manihot esculenta]	0.785549	0.401665	0.615141	1.46279	2.47285	2.32145	0.28805	-1.79561	up
leaf	110599956	LOC110599956	GO:0004842(ubiquitin-protein transferase activity);GO:0005515(protein binding);GO:0005634(nucleus);GO:0005737(cytoplasm);GO:0005886(plasma membrane);GO:0010115(regulation of abscisic acid biosynthetic process);GO:0010150(leaf senescence);GO:0010271(regulation of chlorophyll catabolic process);GO:0010380(regulation of chlorophyll biosynthetic process);GO:0016567(protein ubiquitination);GO:0070696(…	NA	putative U-box domain-containing protein 42 isoform X1 [Manihot esculenta]	0.243067	1.20324	0.244375	0.598299	2.86429	1.68754	0.32828	-1.607	up
leaf	110624640	LOC110624640	GO:0007275(multicellular organism development);GO:0010268(brassinosteroid homeostasis);GO:0010295((+)-abscisic acid 8'-hydroxylase activity);GO:0016125(sterol metabolic process);GO:0016132(brassinosteroid biosynthetic process);GO:0016132(brassinosteroid biosynthetic process)	00906(Carotenoid biosynthesis);00906(Carotenoid biosynthesis)	abscisic acid 8'-hydroxylase 4-like isoform X4 [Manihot esculenta];abscisic acid 8'-hydroxylase 4-like isoform X3 [Manihot esculenta];abscisic acid 8'-hydroxylase 4-like isoform X2 [Manihot esculenta];abscisic acid 8'-hydroxylase 4-like isoform X1 [Manihot esculenta]	0.413869	0.663167	0.808584	11.5471	16.179	18.5524	0.0407451	-4.61723	up
leaf	110612851	LOC110612851	GO:0004854(xanthine dehydrogenase activity);GO:0005829(cytosol);GO:0009115(xanthine catabolic process);GO:0016903(oxidoreductase activity, acting on the aldehyde or oxo group of donors);GO:0050660(flavin adenine dinucleotide binding);GO:0050660(flavin adenine dinucleotide binding)	00906(Carotenoid biosynthesis);00906(Carotenoid biosynthesis)	indole-3-acetaldehyde oxidase-like isoform X1 [Manihot esculenta];indole-3-acetaldehyde oxidase-like isoform X2 [Manihot esculenta];indole-3-acetaldehyde oxidase-like isoform X3 [Manihot esculenta]	2.08368	2.80116	2.04569	11.2121	19.0246	12.3465	0.162753	-2.61924	up
leaf	110620115	LOC110620115	GO:0005737(cytoplasm);GO:0016491(oxidoreductase activity);GO:0055114(oxidation-reduction process)	00906(Carotenoid biosynthesis)	tropinone reductase-like 1 [Manihot esculenta]	67.4267	61.6012	56.3764	121.398	241.311	129.715	0.376514	-1.40922	up
leaf	110624210	LOC110624210	GO:0007275(multicellular organism development);GO:0009687(abscisic acid metabolic process);GO:0010268(brassinosteroid homeostasis);GO:0010295((+)-abscisic acid 8'-hydroxylase activity);GO:0016125(sterol metabolic process);GO:0016132(brassinosteroid biosynthetic process)	00906(Carotenoid biosynthesis)	abscisic acid 8'-hydroxylase 1-like [Manihot esculenta]	0.321105	0.358683	0.0001	1.36633	1.22729	1.82187	0.153978	-2.6992	up
leaf	110600884	LOC110600884	GO:0006970(response to osmotic stress);GO:0009414(response to water deprivation);GO:0009507(chloroplast);GO:0009535(chloroplast thylakoid membrane);GO:0009570(chloroplast stroma);GO:0009688(abscisic acid biosynthetic process);GO:0042538(hyperosmotic salinity response);GO:0045549(9-cis-epoxycarotenoid dioxygenase activity);GO:0046872(metal ion binding);GO:0055114(oxidation-reduction process)	00906(Carotenoid biosynthesis)	9-cis-epoxycarotenoid dioxygenase NCED3, chloroplastic-like [Manihot esculenta]	1.3721	2.62472	0.691272	0.230759	0.449757	0.63567	3.56187	1.83264	down
leaf	110610850	LOC110610850	GO:0006970(response to osmotic stress);GO:0009414(response to water deprivation);GO:0009507(chloroplast);GO:0009535(chloroplast thylakoid membrane);GO:0009570(chloroplast stroma);GO:0009688(abscisic acid biosynthetic process);GO:0042538(hyperosmotic salinity response);GO:0045549(9-cis-epoxycarotenoid dioxygenase activity);GO:0046872(metal ion binding);GO:0055114(oxidation-reduction process)	00906(Carotenoid biosynthesis)	9-cis-epoxycarotenoid dioxygenase NCED3, chloroplastic-like [Manihot esculenta]	0.538532	0.570991	0.386782	0.063653	0.302792	0.179512	2.7407	1.45455	down
leaf	110605933	LOC110605933	GO:0009813(flavonoid biosynthetic process);GO:0043231(intracellular membrane-bounded organelle);GO:0052696(flavonoid glucuronidation);GO:0080043(quercetin 3-O-glucosyltransferase activity);GO:0080044(quercetin 7-O-glucosyltransferase activity)	00942(Anthocyanin biosynthesis)	UDP-glycosyltransferase 88F3-like [Manihot esculenta]	11.4285	5.16051	8.25579	2.03017	1.81185	1.88543	4.33785	2.11698	down
leaf	110623543	LOC110623543	GO:0009813(flavonoid biosynthetic process);GO:0043231(intracellular membrane-bounded organelle);GO:0052696(flavonoid glucuronidation);GO:0080043(quercetin 3-O-glucosyltransferase activity);GO:0080044(quercetin 7-O-glucosyltransferase activity)	00942(Anthocyanin biosynthesis)	UDP-glycosyltransferase 79B3-like [Manihot esculenta]	0.573866	0.542494	0.376564	1.46984	1.44494	1.3294	0.351757	-1.50735	up
leaf	110607725	LOC110607725	GO:0009813(flavonoid biosynthetic process);GO:0043231(intracellular membrane-bounded organelle);GO:0052696(flavonoid glucuronidation);GO:0080043(quercetin 3-O-glucosyltransferase activity);GO:0080044(quercetin 7-O-glucosyltransferase activity)	NA	UDP-glycosyltransferase 73C1-like [Manihot esculenta]	0.018748	0.057594	0.051695	1.54675	0.67784	1.21446	0.0372303	-4.74738	up
leaf	110624123	LOC110624123	GO:0009813(flavonoid biosynthetic process);GO:0043231(intracellular membrane-bounded organelle);GO:0052696(flavonoid glucuronidation);GO:0080043(quercetin 3-O-glucosyltransferase activity);GO:0080044(quercetin 7-O-glucosyltransferase activity)	NA	scopoletin glucosyltransferase-like [Manihot esculenta]	37.808	31.5167	26.5035	8.48824	13.4215	9.59271	3.04192	1.60498	down
leaf	110610342	LOC110610342	GO:0009813(flavonoid biosynthetic process);GO:0043231(intracellular membrane-bounded organelle);GO:0052696(flavonoid glucuronidation);GO:0080043(quercetin 3-O-glucosyltransferase activity);GO:0080044(quercetin 7-O-glucosyltransferase activity)	NA	UDP-glycosyltransferase 89A2-like [Manihot esculenta]	4.67388	6.44528	3.51947	9.91806	15.9422	14.6041	0.361766	-1.46687	up
leaf	110618653	LOC110618653	GO:0009813(flavonoid biosynthetic process);GO:0043231(intracellular membrane-bounded organelle);GO:0052696(flavonoid glucuronidation);GO:0080043(quercetin 3-O-glucosyltransferase activity);GO:0080044(quercetin 7-O-glucosyltransferase activity);GO:0080044(quercetin 7-O-glucosyltransferase activity)	NA	7-deoxyloganetin glucosyltransferase-like isoform X1 [Manihot esculenta];7-deoxyloganetin glucosyltransferase-like isoform X2 [Manihot esculenta]	7.78178	5.47516	7.44325	3.06175	0.697122	2.06553	3.55405	1.82946	down
leaf	110614295	LOC110614295	GO:0009813(flavonoid biosynthetic process);GO:0043231(intracellular membrane-bounded organelle);GO:0052696(flavonoid glucuronidation);GO:0080043(quercetin 3-O-glucosyltransferase activity);GO:0080044(quercetin 7-O-glucosyltransferase activity)	NA	crocetin glucosyltransferase, chloroplastic-like [Manihot esculenta]	9.3511	9.56692	9.38603	10.8012	33.5829	28.2505	0.389677	-1.35965	up
leaf	110604549	LOC110604549	GO:0008194(UDP-glycosyltransferase activity);GO:0009813(flavonoid biosynthetic process);GO:0043231(intracellular membrane-bounded organelle);GO:0052696(flavonoid glucuronidation)	00944(Flavone and flavonol biosynthesis)	UDP-glycosyltransferase 90A1-like [Manihot esculenta]	3.7917	2.25851	3.40882	0.775764	0.825106	1.48003	3.07022	1.61834	down
leaf	110608277	LOC110608277	GO:0009813(flavonoid biosynthetic process);GO:0043231(intracellular membrane-bounded organelle);GO:0052696(flavonoid glucuronidation);GO:0080043(quercetin 3-O-glucosyltransferase activity);GO:0080044(quercetin 7-O-glucosyltransferase activity)	NA	UDP-glycosyltransferase 74G1-like [Manihot esculenta]	0.922749	2.56901	0.355738	0.099709	0.108254	0.337163	7.05799	2.81926	down
leaf	110618549	LOC110618549	GO:0009813(flavonoid biosynthetic process);GO:0043231(intracellular membrane-bounded organelle);GO:0052696(flavonoid glucuronidation);GO:0080043(quercetin 3-O-glucosyltransferase activity);GO:0080044(quercetin 7-O-glucosyltransferase activity)	NA	7-deoxyloganetin glucosyltransferase-like [Manihot esculenta]	1.712	2.73634	1.85004	0.53642	0.724853	0.831117	3.01014	1.58983	down
leaf	110605007	LOC110605007	GO:0009813(flavonoid biosynthetic process);GO:0043231(intracellular membrane-bounded organelle);GO:0052696(flavonoid glucuronidation);GO:0080043(quercetin 3-O-glucosyltransferase activity);GO:0080044(quercetin 7-O-glucosyltransferase activity)	00908(Zeatin biosynthesis)	UDP-glucose iridoid glucosyltransferase-like [Manihot esculenta]	0.491705	0.0001	0.795512	2.18759	4.51445	4.67532	0.113147	-3.14373	up
leaf	110619501	LOC110619501	GO:0009813(flavonoid biosynthetic process);GO:0043231(intracellular membrane-bounded organelle);GO:0052696(flavonoid glucuronidation);GO:0080043(quercetin 3-O-glucosyltransferase activity);GO:0080044(quercetin 7-O-glucosyltransferase activity)	NA	7-deoxyloganetin glucosyltransferase-like [Manihot esculenta]	2.16604	2.21419	2.97823	0.523444	1.17883	0.994545	2.72857	1.44815	down
leaf	110624060	LOC110624060	GO:0009813(flavonoid biosynthetic process);GO:0043231(intracellular membrane-bounded organelle);GO:0052696(flavonoid glucuronidation);GO:0080043(quercetin 3-O-glucosyltransferase activity);GO:0080044(quercetin 7-O-glucosyltransferase activity)	NA	anthocyanidin 3-O-glucosyltransferase 2 [Manihot esculenta]	4.18139	5.122	2.0133	0.941089	1.95485	1.33222	2.67651	1.42035	down
leaf	110619500	LOC110619500	GO:0009813(flavonoid biosynthetic process);GO:0043231(intracellular membrane-bounded organelle);GO:0052696(flavonoid glucuronidation);GO:0080043(quercetin 3-O-glucosyltransferase activity);GO:0080044(quercetin 7-O-glucosyltransferase activity);GO:0080044(quercetin 7-O-glucosyltransferase activity)	NA	7-deoxyloganetin glucosyltransferase-like isoform X1 [Manihot esculenta]	1.57335	0.767571	2.08652	0.518805	0.554246	0.576213	2.6845	1.42465	down
leaf	110607749	LOC110607749	GO:0009813(flavonoid biosynthetic process);GO:0043231(intracellular membrane-bounded organelle);GO:0052696(flavonoid glucuronidation);GO:0080043(quercetin 3-O-glucosyltransferase activity);GO:0080044(quercetin 7-O-glucosyltransferase activity)	NA	7-deoxyloganetin glucosyltransferase-like [Manihot esculenta]	0.252807	0.401399	0.061204	0.677864	0.685117	0.938171	0.310892	-1.68551	up
leaf	110628474	LOC110628474	GO:0009813(flavonoid biosynthetic process);GO:0043231(intracellular membrane-bounded organelle);GO:0052696(flavonoid glucuronidation);GO:0080043(quercetin 3-O-glucosyltransferase activity);GO:0080044(quercetin 7-O-glucosyltransferase activity)	NA	linamarin synthase 1 [Manihot esculenta]	9.86783	9.112	9.32675	44.5241	13.7857	7.19287	0.432144	-1.21042	up
leaf	110628550	LOC110628550	GO:0005886(plasma membrane);GO:0016021(integral component of membrane);GO:0042626(ATPase activity, coupled to transmembrane movement of substances);GO:0009813(flavonoid biosynthetic process);GO:0043231(intracellular membrane-bounded organelle);GO:0052696(flavonoid glucuronidation);GO:0080043(quercetin 3-O-glucosyltransferase activity);GO:0080044(quercetin 7-O-glucosyltransferase activity);GO:0080…	NA	protein scarlet-like isoform X2 [Manihot esculenta];ABC transporter G family member 18-like isoform X1 [Manihot esculenta];ABC transporter G family member 9-like isoform X3 [Manihot esculenta]	0.202556	0.840931	0.318106	0.922763	1.85356	1.27815	0.335825	-1.57422	up
leaf	110609856	LOC110609856	GO:0009813(flavonoid biosynthetic process);GO:0043231(intracellular membrane-bounded organelle);GO:0052696(flavonoid glucuronidation);GO:0080043(quercetin 3-O-glucosyltransferase activity);GO:0080044(quercetin 7-O-glucosyltransferase activity)	00565(Ether lipid metabolism);00600(Sphingolipid metabolism)	UDP-glycosyltransferase 83A1-like [Manihot esculenta]	1.52715	0.163951	1.18822	0.36808	0.06135	0.395428	3.49068	1.80351	down
leaf	110618528	LOC110618528	GO:0009813(flavonoid biosynthetic process);GO:0043231(intracellular membrane-bounded organelle);GO:0052696(flavonoid glucuronidation);GO:0080043(quercetin 3-O-glucosyltransferase activity);GO:0080044(quercetin 7-O-glucosyltransferase activity)	NA	gallate 1-beta-glucosyltransferase-like [Manihot esculenta]	19.3488	40.1902	17.9459	14.3114	99.6522	60.2379	0.4448	-1.16877	up
leaf	110624041	LOC110624041	GO:0009813(flavonoid biosynthetic process);GO:0043231(intracellular membrane-bounded organelle);GO:0052696(flavonoid glucuronidation);GO:0080043(quercetin 3-O-glucosyltransferase activity);GO:0080044(quercetin 7-O-glucosyltransferase activity)	NA	F-box/LRR-repeat protein At1g55660-like [Manihot esculenta]	0.513633	0.375591	0.598906	1.06238	0.952234	1.13136	0.473026	-1.08001	up
leaf	110627908	LOC110627908	GO:0005634(nucleus);GO:0005829(cytosol);GO:0008171(O-methyltransferase activity);GO:0009805(coumarin biosynthetic process);GO:0009809(lignin biosynthetic process);GO:0032259(methylation);GO:0042409(caffeoyl-CoA O-methyltransferase activity);GO:0046686(response to cadmium ion);GO:0046872(metal ion binding)	00360(Phenylalanine metabolism);00940(Phenylpropanoid biosynthesis);00945(Stilbenoid, diarylheptanoid and gingerol biosynthesis);00941(Flavonoid biosynthesis)	caffeoyl-CoA O-methyltransferase-like [Manihot esculenta]	0.0001	0.0001	0.14266	0.980597	0.293049	1.70679	0.0479326	-4.38285	up
leaf	110625896	LOC110625896	GO:0051213(dioxygenase activity)	00941(Flavonoid biosynthesis)	protein DOWNY MILDEW RESISTANCE 6 [Manihot esculenta]	20.8063	42.8432	9.50434	51.0269	40.8069	54.9548	0.498362	-1.00473	up
leaf	110626457	LOC110626457	GO:0005524(ATP binding);GO:0005634(nucleus);GO:0005737(cytoplasm);GO:0008152(metabolic process);GO:0009411(response to UV);GO:0009611(response to wounding);GO:0009620(response to fungus);GO:0009698(phenylpropanoid metabolic process);GO:0016207(4-coumarate-CoA ligase activity);GO:0016874(ligase activity)	00360(Phenylalanine metabolism);00130(Ubiquinone and other terpenoid-quinone biosynthesis);00940(Phenylpropanoid biosynthesis)	4-coumarate--CoA ligase 1-like [Manihot esculenta]	4.71795	2.85488	5.53337	15.6994	11.0633	8.22732	0.37457	-1.41669	up
leaf	110607725	LOC110607725	GO:0009813(flavonoid biosynthetic process);GO:0043231(intracellular membrane-bounded organelle);GO:0052696(flavonoid glucuronidation);GO:0080043(quercetin 3-O-glucosyltransferase activity);GO:0080044(quercetin 7-O-glucosyltransferase activity)	NA	UDP-glycosyltransferase 73C1-like [Manihot esculenta]	0.018748	0.057594	0.051695	1.54675	0.67784	1.21446	0.0372303	-4.74738	up
leaf	110610342	LOC110610342	GO:0009813(flavonoid biosynthetic process);GO:0043231(intracellular membrane-bounded organelle);GO:0052696(flavonoid glucuronidation);GO:0080043(quercetin 3-O-glucosyltransferase activity);GO:0080044(quercetin 7-O-glucosyltransferase activity)	NA	UDP-glycosyltransferase 89A2-like [Manihot esculenta]	4.67388	6.44528	3.51947	9.91806	15.9422	14.6041	0.361766	-1.46687	up
leaf	110623543	LOC110623543	GO:0009813(flavonoid biosynthetic process);GO:0043231(intracellular membrane-bounded organelle);GO:0052696(flavonoid glucuronidation);GO:0080043(quercetin 3-O-glucosyltransferase activity);GO:0080044(quercetin 7-O-glucosyltransferase activity)	00942(Anthocyanin biosynthesis)	UDP-glycosyltransferase 79B3-like [Manihot esculenta]	0.573866	0.542494	0.376564	1.46984	1.44494	1.3294	0.351757	-1.50735	up
leaf	110604742	LOC110604742	GO:0005737(cytoplasm);GO:0016706(oxidoreductase activity, acting on paired donors, with incorporation or reduction of molecular oxygen, 2-oxoglutarate as one donor, and incorporation of one atom each of oxygen into both donors);GO:0071456(cellular response to hypoxia)	00940(Phenylpropanoid biosynthesis)	flavanone 3-dioxygenase 3-like [Manihot esculenta]	0.911754	0.34466	0.803572	0.103561	0.0001	0.05617	12.8885	3.68802	down
leaf	110604796	LOC110604796	GO:0005737(cytoplasm);GO:0016706(oxidoreductase activity, acting on paired donors, with incorporation or reduction of molecular oxygen, 2-oxoglutarate as one donor, and incorporation of one atom each of oxygen into both donors);GO:0071456(cellular response to hypoxia)	00940(Phenylpropanoid biosynthesis)	flavanone 3-dioxygenase 3-like [Manihot esculenta]	2.15843	1.39087	2.74795	1.03109	0.205879	0.464059	3.70204	1.88832	down
leaf	110604743	LOC110604743	GO:0005737(cytoplasm);GO:0016706(oxidoreductase activity, acting on paired donors, with incorporation or reduction of molecular oxygen, 2-oxoglutarate as one donor, and incorporation of one atom each of oxygen into both donors);GO:0071456(cellular response to hypoxia)	00940(Phenylpropanoid biosynthesis)	flavanone 3-dioxygenase 3-like [Manihot esculenta]	2.49074	1.86047	3.09753	1.47862	0.70787	1.09967	2.2667	1.18059	down
leaf	110617236	LOC110617236	GO:0005737(cytoplasm);GO:0016706(oxidoreductase activity, acting on paired donors, with incorporation or reduction of molecular oxygen, 2-oxoglutarate as one donor, and incorporation of one atom each of oxygen into both donors);GO:0071456(cellular response to hypoxia)	00940(Phenylpropanoid biosynthesis)	flavanone 3-dioxygenase 3-like [Manihot esculenta]	1.38787	1.75439	1.61015	3.02149	2.16234	2.82595	0.593325	-0.753105	up

## Sheet: Supplemental Table S4
Supplemental Table S4 Differentially expressed genes in the hormone signaling pathway
tissue	gene_id	gene_name	GO	KEGG	Description	FPKM.WT1	FPKM.WT2	FPKM.WT3	FPKM.U51	FPKM.U52	FPKM.U53	fc	log2(fc)	regulation
leaf	110619934	LOC110619934	GO:0003677(DNA binding);GO:0003700(DNA binding transcription factor activity);GO:0005515(protein binding);GO:0005634(nucleus);GO:0006351(transcription, DNA-templated);GO:0006355(regulation of transcription, DNA-templated);GO:0009733(response to auxin);GO:0009734(auxin-activated signaling pathway);GO:0010150(leaf senescence);GO:0042802(identical protein binding);GO:0045892(negative regulation of t…	04075(Plant hormone signal transduction);04075(Plant hormone signal transduction)	uncharacterized protein LOC110619934 isoform X1 [Manihot esculenta]	0.0001	0.0208715	0.0001	2.37872	1.47377	2.25284	0.00345134	-8.17863	up
leaf	110621914	LOC110621914	GO:0003700(DNA binding transcription factor activity);GO:0005515(protein binding);GO:0005634(nucleus);GO:0006351(transcription, DNA-templated);GO:0006355(regulation of transcription, DNA-templated);GO:0009733(response to auxin);GO:0009734(auxin-activated signaling pathway)	04075(Plant hormone signal transduction)	auxin-induced protein AUX28-like [Manihot esculenta]	1.94181	4.35356	2.10998	10.7947	10.1267	9.57353	0.275632	-1.85919	up
leaf	110623950	LOC110623950	GO:0003677(DNA binding);GO:0003700(DNA binding transcription factor activity);GO:0005515(protein binding);GO:0005634(nucleus);GO:0006351(transcription, DNA-templated);GO:0006355(regulation of transcription, DNA-templated);GO:0009733(response to auxin);GO:0009734(auxin-activated signaling pathway);GO:0010150(leaf senescence);GO:0042802(identical protein binding);GO:0045892(negative regulation of t…	04075(Plant hormone signal transduction);04075(Plant hormone signal transduction)	auxin response factor 1-like isoform X1 [Manihot esculenta];auxin response factor 1-like isoform X2 [Manihot esculenta];auxin response factor 1-like isoform X3 [Manihot esculenta];auxin response factor 1-like isoform X4 [Manihot esculenta];auxin response factor 1-like isoform X6 [Manihot esculenta]	0.487314	0.150285	0.47212	0.0207819	0.0660142	0.0001	12.7706	3.67476	down
leaf	110612519	LOC110612519	GO:0003700(DNA binding transcription factor activity);GO:0005515(protein binding);GO:0005622(intracellular);GO:0005634(nucleus);GO:0006351(transcription, DNA-templated);GO:0006355(regulation of transcription, DNA-templated);GO:0006417(regulation of translation);GO:0009733(response to auxin);GO:0009734(auxin-activated signaling pathway);GO:0009734(auxin-activated signaling pathway)	04075(Plant hormone signal transduction);04075(Plant hormone signal transduction)	auxin-responsive protein IAA27-like isoform X1 [Manihot esculenta];auxin-responsive protein IAA27-like isoform X2 [Manihot esculenta]	0.049084	0.089416	0.423297	3.01042	0.519728	0.901784	0.126761	-2.97982	up
leaf	110612440	LOC110612440	GO:0005737(cytoplasm);GO:0009733(response to auxin);GO:0009941(chloroplast envelope);GO:0016874(ligase activity);GO:0016874(ligase activity)	04075(Plant hormone signal transduction);04075(Plant hormone signal transduction)	putative indole-3-acetic acid-amido synthetase GH3.9 [Manihot esculenta]	2.53234	2.01889	2.86408	0.868016	1.24297	1.5856	2.00599	1.00431	down
leaf	110615035	LOC110615035	GO:0005516(calmodulin binding);GO:0005575(cellular_component);GO:0009733(response to auxin)	04075(Plant hormone signal transduction)	auxin-responsive protein SAUR50-like [Manihot esculenta]	7.47065	4.01876	3.06373	1.17176	0.417284	2.5664	3.50219	1.80826	down
leaf	110607559	LOC110607559	GO:0003674(molecular_function);GO:0005886(plasma membrane);GO:0009409(response to cold);GO:0009507(chloroplast);GO:0009733(response to auxin)	04075(Plant hormone signal transduction)	auxin-induced protein 15A-like [Manihot esculenta]	0.533313	1.00635	0.537599	4.11279	2.59839	1.28995	0.259621	-1.94552	up
leaf	110625539	LOC110625539	GO:0003700(DNA binding transcription factor activity);GO:0005515(protein binding);GO:0005634(nucleus);GO:0006351(transcription, DNA-templated);GO:0006355(regulation of transcription, DNA-templated);GO:0009630(gravitropism);GO:0009638(phototropism);GO:0009733(response to auxin);GO:0009734(auxin-activated signaling pathway);GO:0080086(stamen filament development)	04075(Plant hormone signal transduction)	auxin-induced protein AUX22-like [Manihot esculenta]	0.164906	0.184976	0.287525	1.68363	0.107742	2.02462	0.167036	-2.58177	up
leaf	110622292	LOC110622292	GO:0003700(DNA binding transcription factor activity);GO:0005515(protein binding);GO:0005634(nucleus);GO:0006351(transcription, DNA-templated);GO:0006355(regulation of transcription, DNA-templated);GO:0009733(response to auxin);GO:0009734(auxin-activated signaling pathway);GO:0044212(transcription regulatory region DNA binding)	04075(Plant hormone signal transduction)	auxin-induced protein 22D-like [Hevea brasiliensis]	0.097197	0.852975	0.0001	1.75169	2.31374	1.98128	0.157155	-2.66974	up
leaf	110604848	LOC110604848	GO:0003333(amino acid transmembrane transport);GO:0005886(plasma membrane);GO:0015171(amino acid transmembrane transporter activity)	04075(Plant hormone signal transduction)	auxin transporter-like protein 3 [Manihot esculenta]	1.63564	1.95182	2.53426	2.3628	4.62011	6.28841	0.461274	-1.1163	up
leaf	110618065	LOC110618065	GO:0003700(DNA binding transcription factor activity);GO:0005515(protein binding);GO:0005622(intracellular);GO:0005634(nucleus);GO:0006351(transcription, DNA-templated);GO:0006355(regulation of transcription, DNA-templated);GO:0006417(regulation of translation);GO:0009733(response to auxin);GO:0009734(auxin-activated signaling pathway);GO:0010102(lateral root morphogenesis);GO:0010102(lateral roo…	04075(Plant hormone signal transduction);04075(Plant hormone signal transduction)	auxin-responsive protein IAA31-like isoform X2 [Manihot esculenta];auxin-responsive protein IAA29-like isoform X1 [Manihot esculenta]	2.29857	2.21002	2.34925	4.68453	2.18604	10.4088	0.396881	-1.33322	up
leaf	110626268	LOC110626268	GO:0003674(molecular_function);GO:0009507(chloroplast);GO:0009733(response to auxin);GO:0010200(response to chitin)	04075(Plant hormone signal transduction)	auxin-responsive protein SAUR20-like [Manihot esculenta]	0.50023	0.0001	0.387195	1.99984	0.359639	2.23273	0.193267	-2.37133	up
leaf	110610670	LOC110610670	GO:0003700(DNA binding transcription factor activity);GO:0005515(protein binding);GO:0005634(nucleus);GO:0006351(transcription, DNA-templated);GO:0006355(regulation of transcription, DNA-templated);GO:0009733(response to auxin);GO:0009734(auxin-activated signaling pathway);GO:0010102(lateral root morphogenesis);GO:0016021(integral component of membrane);GO:0045892(negative regulation of transcrip…	04075(Plant hormone signal transduction)	auxin-responsive protein IAA14-like [Manihot esculenta]	2.82557	3.30063	4.84716	13.6873	3.7809	6.19578	0.463715	-1.10869	up
leaf	110618610	LOC110618610	GO:0005737(cytoplasm);GO:0009733(response to auxin);GO:0016874(ligase activity)	04075(Plant hormone signal transduction)	probable indole-3-acetic acid-amido synthetase GH3.1 [Manihot esculenta]	0.869175	1.25666	0.724503	0.349584	0.248892	0.627201	2.32552	1.21756	down
leaf	110614073	LOC110614073	GO:0003674(molecular_function);GO:0005886(plasma membrane);GO:0009409(response to cold);GO:0009507(chloroplast);GO:0009733(response to auxin)	04075(Plant hormone signal transduction)	auxin-induced protein 15A-like [Manihot esculenta]	1.98144	2.49618	2.51066	1.05184	0.730475	1.35718	2.22593	1.15441	down
leaf	110623954	LOC110623954	GO:0003723(RNA binding);GO:0004525(ribonuclease III activity);GO:0005634(nucleus);GO:0005737(cytoplasm);GO:0016442(RISC complex);GO:0030422(production of siRNA involved in RNA interference);GO:0030422(production of siRNA involved in RNA interference)	04075(Plant hormone signal transduction);04075(Plant hormone signal transduction)	uncharacterized protein LOC110623954 isoform X2 [Manihot esculenta];hypothetical protein MANES_10G107200 [Manihot esculenta]	4.62856	1.63058	2.71984	9.28108	6.50244	10.0178	0.348004	-1.52282	up
leaf	110601590	LOC110601590	GO:0003700(DNA binding transcription factor activity);GO:0005634(nucleus);GO:0006355(regulation of transcription, DNA-templated);GO:0043565(sequence-specific DNA binding)	04075(Plant hormone signal transduction)	chitin-inducible gibberellin-responsive protein 1-like, partial [Manihot esculenta]	2.01423	1.98122	1.43723	0.0925	0.150395	0.455544	7.77831	2.95946	down
leaf	110602534	LOC110602534	GO:0004722(protein serine/threonine phosphatase activity);GO:0005515(protein binding);GO:0005634(nucleus);GO:0005794(Golgi apparatus);GO:0005829(cytosol);GO:0005886(plasma membrane);GO:0006470(protein dephosphorylation);GO:0009414(response to water deprivation);GO:0009658(chloroplast organization);GO:0009737(response to abscisic acid);GO:0009788(negative regulation of abscisic acid-activated sign…	04016(MAPK signaling pathway - plant);04075(Plant hormone signal transduction)	probable protein phosphatase 2C 24 [Manihot esculenta]	17.3409	23.7982	23.7056	4.51106	7.90241	6.52336	3.42426	1.77579	down
leaf	110618041	LOC110618041	GO:0003677(DNA binding);GO:0003700(DNA binding transcription factor activity);GO:0005515(protein binding);GO:0005634(nucleus);GO:0006351(transcription, DNA-templated);GO:0006355(regulation of transcription, DNA-templated);GO:0009737(response to abscisic acid);GO:0055062(phosphate ion homeostasis)	04075(Plant hormone signal transduction)	transcription factor HHO3-like [Manihot esculenta]	18.3738	46.0711	24.1212	11.6958	12.5401	11.1466	2.50311	1.32372	down
leaf	110622129	LOC110622129	GO:0004864(protein phosphatase inhibitor activity);GO:0005634(nucleus);GO:0005737(cytoplasm);GO:0009738(abscisic acid-activated signaling pathway);GO:0010427(abscisic acid binding);GO:0080163(regulation of protein serine/threonine phosphatase activity)	04016(MAPK signaling pathway - plant);04075(Plant hormone signal transduction)	abscisic acid receptor PYL4-like [Manihot esculenta]	1.38929	1.40445	1.13151	2.79836	4.52056	4.24166	0.339539	-1.55835	up
leaf	110603135	LOC110603135	GO:0000155(phosphorelay sensor kinase activity);GO:0004673(protein histidine kinase activity);GO:0005737(cytoplasm);GO:0005773(vacuole);GO:0005886(plasma membrane);GO:0006952(defense response);GO:0009736(cytokinin-activated signaling pathway);GO:0009738(abscisic acid-activated signaling pathway);GO:0009788(negative regulation of abscisic acid-activated signaling pathway);GO:0009873(ethylene-activ…	04075(Plant hormone signal transduction)	histidine kinase 5-like [Manihot esculenta]	0.813404	0.415255	0.909213	0.377914	0.142624	0.284508	2.65559	1.40903	down
leaf	110618627	LOC110618627	GO:0004864(protein phosphatase inhibitor activity);GO:0005634(nucleus);GO:0005737(cytoplasm);GO:0009738(abscisic acid-activated signaling pathway);GO:0010427(abscisic acid binding);GO:0080163(regulation of protein serine/threonine phosphatase activity)	04016(MAPK signaling pathway - plant);04075(Plant hormone signal transduction)	abscisic acid receptor PYL4-like [Manihot esculenta]	0.776193	0.903492	0.621231	0.349087	2.75848	2.9542	0.379578	-1.39753	up
leaf	110619147	LOC110619147	GO:0003674(molecular_function);GO:0005576(extracellular region);GO:0009611(response to wounding);GO:0009617(response to bacterium);GO:0009723(response to ethylene);GO:0009751(response to salicylic acid);GO:0009753(response to jasmonic acid);GO:0009814(defense response, incompatible interaction);GO:0080027(response to herbivore)	04016(MAPK signaling pathway - plant);04075(Plant hormone signal transduction);04626(Plant-pathogen interaction)	pathogenesis-related protein 1-like [Manihot esculenta]	0.0001	0.0001	0.0001	0.234721	8.2398	2.41701	2.75443e-05	-15.1479	up
leaf	110609043	LOC110609043	GO:0005783(endoplasmic reticulum);GO:0010105(negative regulation of ethylene-activated signaling pathway)	04075(Plant hormone signal transduction)	histidine kinase 1-like [Manihot esculenta]	1.29919	3.39206	1.92575	4.66355	7.7075	6.77905	0.345534	-1.5331	up
leaf	110607646	LOC110607646	GO:0001666(response to hypoxia);GO:0004674(protein serine/threonine kinase activity);GO:0004712(protein serine/threonine/tyrosine kinase activity);GO:0005515(protein binding);GO:0005524(ATP binding);GO:0005634(nucleus);GO:0005789(endoplasmic reticulum membrane);GO:0009686(gibberellin biosynthetic process);GO:0009723(response to ethylene);GO:0009744(response to sucrose);GO:0009750(response to fruc…	04016(MAPK signaling pathway - plant);04075(Plant hormone signal transduction);04075(Plant hormone signal transduction)	hypothetical protein MANES_09G060700 [Manihot esculenta]	0.303456	0.650798	0.139024	0.941838	1.7382	0.970659	0.299471	-1.73951	up
leaf	110630072	LOC110630072	GO:0004672(protein kinase activity);GO:0004674(protein serine/threonine kinase activity);GO:0004714(transmembrane receptor protein tyrosine kinase activity);GO:0005496(steroid binding);GO:0005515(protein binding);GO:0005524(ATP binding);GO:0005768(endosome);GO:0005886(plasma membrane);GO:0009506(plasmodesma);GO:0009729(detection of brassinosteroid stimulus);GO:0009742(brassinosteroid mediated sig…	04075(Plant hormone signal transduction)	protein BRASSINOSTEROID INSENSITIVE 1-like [Manihot esculenta]	2.05878	1.79726	2.59658	0.787986	1.35997	0.885865	2.12689	1.08875	down
leaf	110615594	LOC110615594	GO:0004675(transmembrane receptor protein serine/threonine kinase activity);GO:0005515(protein binding);GO:0005524(ATP binding);GO:0005886(plasma membrane);GO:0006468(protein phosphorylation);GO:0007166(cell surface receptor signaling pathway);GO:0009506(plasmodesma);GO:0009742(brassinosteroid mediated signaling pathway);GO:0016020(membrane);GO:0016301(kinase activity)	04075(Plant hormone signal transduction)	probable serine/threonine-protein kinase At5g41260 [Manihot esculenta]	0.321311	0.451285	0.675409	1.81916	1.46503	1.30591	0.315462	-1.66446	up
leaf	110630448	LOC110630448	GO:0005576(extracellular region);GO:0009056(catabolic process);GO:0016787(hydrolase activity);GO:0052689(carboxylic ester hydrolase activity)	04075(Plant hormone signal transduction)	probable carboxylesterase 16 [Manihot esculenta]	6.12746	6.12879	6.46378	1.13224	1.09639	1.56241	4.93798	2.30392	down
leaf	110628486	LOC110628486	GO:0003700(DNA binding transcription factor activity);GO:0005634(nucleus);GO:0006355(regulation of transcription, DNA-templated);GO:0043565(sequence-specific DNA binding)	04075(Plant hormone signal transduction)	scarecrow-like transcription factor PAT1 [Manihot esculenta]	0.836236	0.643894	1.09342	2.57052	5.16011	3.51528	0.228843	-2.12757	up
leaf	110631081	LOC110631081	GO:0004674(protein serine/threonine kinase activity);GO:0005886(plasma membrane)	04016(MAPK signaling pathway - plant);04075(Plant hormone signal transduction);04626(Plant-pathogen interaction)	probable LRR receptor-like serine/threonine-protein kinase At1g34110 [Manihot esculenta]	13.2805	7.82274	9.73692	4.70102	2.97355	4.23842	2.58878	1.37227	down
leaf	110602871	LOC110602871	GO:0004674(protein serine/threonine kinase activity);GO:0005886(plasma membrane)	04075(Plant hormone signal transduction)	hypothetical protein MANES_16G122500 [Manihot esculenta]	0.25932	0.444789	0.230281	1.29076	1.37298	1.51349	0.223687	-2.16045	up
leaf	110602644	LOC110602644	GO:0000156(phosphorelay response regulator activity);GO:0000160(phosphorelay signal transduction system);GO:0003677(DNA binding);GO:0003700(DNA binding transcription factor activity);GO:0005515(protein binding);GO:0005634(nucleus);GO:0006351(transcription, DNA-templated);GO:0006355(regulation of transcription, DNA-templated);GO:0007623(circadian rhythm);GO:0007623(circadian rhythm)	04075(Plant hormone signal transduction);04075(Plant hormone signal transduction)	hypothetical protein MANES_15G173500 [Manihot esculenta]	0.38816	0.109063	0.177564	1.59712	0.73358	1.65426	0.169333	-2.56207	up
leaf	110630249	LOC110630249	GO:0003677(DNA binding);GO:0003700(DNA binding transcription factor activity);GO:0005515(protein binding);GO:0005634(nucleus);GO:0006351(transcription, DNA-templated);GO:0006355(regulation of transcription, DNA-templated);GO:0006783(heme biosynthetic process);GO:0009740(gibberellic acid mediated signaling pathway);GO:0009959(negative gravitropism);GO:0010029(regulation of seed germination);GO:001…	04075(Plant hormone signal transduction);04075(Plant hormone signal transduction)	transcription factor PIF1-like isoform X2 [Manihot esculenta];transcription factor PIF1-like isoform X1 [Manihot esculenta];transcription factor PIF1-like isoform X3 [Manihot esculenta]	0.785549	0.401665	0.615141	1.46279	2.47285	2.32145	0.28805	-1.79561	up
leaf	110619143	LOC110619143	GO:0003700(DNA binding transcription factor activity);GO:0005634(nucleus);GO:0006355(regulation of transcription, DNA-templated);GO:0043565(sequence-specific DNA binding);GO:0043565(sequence-specific DNA binding)	04075(Plant hormone signal transduction);04075(Plant hormone signal transduction)	scarecrow-like protein 9 [Manihot esculenta]	2.75286	2.87143	3.04336	5.97153	6.30834	5.10585	0.49855	-1.00419	up
leaf	110620510	LOC110620510	GO:0005886(plasma membrane);GO:0006952(defense response);GO:0007165(signal transduction)	04016(MAPK signaling pathway - plant);04075(Plant hormone signal transduction);04626(Plant-pathogen interaction)	leucine-rich repeat protein 1-like [Manihot esculenta]	1.0016	3.71004	2.01989	0.264491	1.01572	0.206466	4.52791	2.17885	down
leaf	110627678	LOC110627678	GO:0003677(DNA binding);GO:0003700(DNA binding transcription factor activity);GO:0005634(nucleus);GO:0005829(cytosol);GO:0006355(regulation of transcription, DNA-templated);GO:0010629(negative regulation of gene expression);GO:0044212(transcription regulatory region DNA binding);GO:0048449(floral organ formation);GO:0090701(specification of plant organ identity)	04075(Plant hormone signal transduction)	transcription factor HHO5-like [Manihot esculenta]	2.29295	1.47842	2.70322	10.4743	2.10939	3.46484	0.403437	-1.30958	up
leaf	110629072	LOC110629072	GO:0003677(DNA binding);GO:0003700(DNA binding transcription factor activity);GO:0005515(protein binding);GO:0005516(calmodulin binding);GO:0005634(nucleus);GO:0006351(transcription, DNA-templated);GO:0006355(regulation of transcription, DNA-templated);GO:0042742(defense response to bacterium);GO:0043565(sequence-specific DNA binding);GO:0044212(transcription regulatory region DNA binding);GO:004…	04075(Plant hormone signal transduction);04075(Plant hormone signal transduction)	transcription factor TGA1-like isoform X1 [Manihot esculenta];transcription factor TGA1-like isoform X2 [Manihot esculenta]	0.315566	0.442188	0.303563	0.553357	1.41493	0.800244	0.38335	-1.38327	up
leaf	110621648	LOC110621648	GO:0003677(DNA binding);GO:0005634(nucleus);GO:0006355(regulation of transcription, DNA-templated);GO:0007275(multicellular organism development);GO:0009299(mRNA transcription);GO:0009416(response to light stimulus);GO:0009637(response to blue light);GO:0009826(unidimensional cell growth);GO:0010114(response to red light);GO:0010218(response to far red light)	04016(MAPK signaling pathway - plant);04075(Plant hormone signal transduction);04626(Plant-pathogen interaction)	protein LIGHT-DEPENDENT SHORT HYPOCOTYLS 1-like [Manihot esculenta]	1.08902	0.446272	0.675391	0.847429	1.69433	3.00257	0.398727	-1.32653	up
leaf	110618326	LOC110618326	GO:0004722(protein serine/threonine phosphatase activity);GO:0005886(plasma membrane);GO:0006470(protein dephosphorylation);GO:0046872(metal ion binding)	04016(MAPK signaling pathway - plant);04075(Plant hormone signal transduction)	probable protein phosphatase 2C 51 [Manihot esculenta]	0.729671	2.88949	1.50649	0.526504	0.907258	0.850665	2.24374	1.1659	down
leaf	110630961	LOC110630961	GO:0004553(hydrolase activity, hydrolyzing O-glycosyl compounds);GO:0005576(extracellular region);GO:0005618(cell wall);GO:0005794(Golgi apparatus);GO:0010411(xyloglucan metabolic process);GO:0016762(xyloglucan:xyloglucosyl transferase activity);GO:0016798(hydrolase activity, acting on glycosyl bonds);GO:0042546(cell wall biogenesis);GO:0048046(apoplast);GO:0071555(cell wall organization)	04075(Plant hormone signal transduction)	probable xyloglucan endotransglucosylase/hydrolase protein 23 [Manihot esculenta]	1.64122	0.942078	1.081	3.05571	2.68333	2.02298	0.472082	-1.08289	up
leaf	110629466	LOC110629466	GO:0004674(protein serine/threonine kinase activity);GO:0005634(nucleus);GO:0005737(cytoplasm);GO:0006468(protein phosphorylation);GO:0035556(intracellular signal transduction)	04016(MAPK signaling pathway - plant);04075(Plant hormone signal transduction)	serine/threonine-protein kinase SRK2A-like [Manihot esculenta]	0.797404	0.36636	0.86053	2.33192	1.104	1.18827	0.437762	-1.19178	up

## Sheet: Supplemental Table S5
Supplemental Table S5 Quantitative Real-Time PCR (qRT-PCR) primer sequences
Gene	Sequence(5'-3')
LOC110627548	GGCCTGAAGACTGAAGGCAA
	TGCTAGCAGCAAATGAACACA
LOC110601386	TCTCATATAAGGACGCAGAAGGT
	CAGCAAGCAAAGCAAGGGTA
LOC110606024	CACATCCTCCACCTGAACGG
	GATCTCCGCCAGGTAATCACA
LOC110623951	TGTCTGCAGCACAAGTTGGT
	ATCCGGTACCTTGGCCTTTG
LOC110623954	GGTATGTGCAAAGCTGGCAA
	CCTTGTCGGCAGAGTCCTTT
LOC110629052	TCTTCCCTAACAAGCGCCAT
	TGCACACACTAGGATTGCTGT
LOC110630685	CCTGAACCCAACCTCGTCTC
	GAGGGAACTTTTGGCTGGGA
LOC110614602	CAAAGAGAGGGCAGAGTCGG
	TGCACAAAGTTTTGTAATGCTGA
LOC110627363	GGATCACTCAGCAGTGGGAC
	GCTGAAGCAAGACCAAGCTG
LOC110620480	GCGTTTCCAGGCACTCGTA
	GCGAAGGTTCTCGGTCTTGT

## Sheet: Supplemental Table S6
Supplemental Table S6 Gene specific primers sequences
Gene	Sequence(5'-3')	Application
MeFtsZ2-1-35S	ACAACACAGCAACCACTCCA	Gene cloning of MeFtsZ1
	GGAGAGGCCTGCCTTCATTT
MeFtsZ2-1-qPCR	CCTCAAGAAGAAAGGCCGGT	Expression analysis of MeFtsZ2-1
	AACCACAAGGGGATGCTCTG
